# Supplementary material for: Acute Toxicity Assessment of Orally Administered Microplastic Particles in Adult Male Wistar Rats
Source: Toxics. 2024 Feb 22;12(3):167. doi: 10.3390/toxics12030167 (PMC10974097; doi:10.3390/toxics12030167)
Supplement: Supplementary file 1 [file toxics-12-00167-s001.zip]

Archive with 1 entries (1 files):
- toxics-2860784-supplementary.pdf
